# Supplementary material for: Kinetic principles of ParA2-ATP cycling guide dynamic subcellular localizations in Vibrio cholerae
Source: Nucleic Acids Res. 2023 May 4;51(11):5603–20. doi: 10.1093/nar/gkad321 (PMC10287910; doi:10.1093/nar/gkad321)
Supplement: gkad321_Supplemental_Files [file gkad321_supplemental_files.zip]

Archive with 5 entries (5 files):
- Chodha_2022_KineticsVcParA2_NAR_Suppl-gkad321.pdf
- Movie S1 Vc ParA2 oscillations-5fps.mp4
- Movie S2 ParA2 FRAP High Density-20fps.mp4
- Movie S3 ParA2 FRAP Low density-20fps.mp4
- Movie S4 ParA2-carpet binding wash-20fps.mp4
